# Supplementary material for: Shark Cartilage-Derived Anti-Angiogenic Peptide Inhibits Corneal Neovascularization
Source: Bioengineering (Basel). 2024 Jul 9;11(7):693. doi: 10.3390/bioengineering11070693 (PMC11273382; doi:10.3390/bioengineering11070693)
Supplement: Supplementary file 1 [file bioengineering-11-00693-s001.zip]

Archive with 1 entries (1 files):
- bioengineering-3064393-supplementary.pdf
